# Supplementary material for: Visual ERP-based brain–computer interface use with severe physical, speech and eye movement impairments: case studies
Source: J Neuroeng Rehabil. 2025 Dec 21;23:37. doi: 10.1186/s12984-025-01836-0 (PMC12837114; doi:10.1186/s12984-025-01836-0)
Supplement: Supplementary file 2 — Additional file 2.. Decoding performance per participant. Description: Full table of decoding target selection accuracies per participant, decoder and VSA condition [file 12984_2025_1836_MOESM2_ESM.csv]

	subject	condition	pipeline	test_single_trial_accuracy	test_roc_auc	test_accuracy_reps_1	test_accuracy_reps_2	test_accuracy_reps_3	test_accuracy_reps_4	test_accuracy_reps_5	test_accuracy_reps_6	test_accuracy_reps_7	test_accuracy_reps_8	test_accuracy_reps_9	test_accuracy_reps_10
0	A1	overt	tLDA	0.5	0.805672268907563	0.0	1.0	1.0	1.0	1.0	1.0	1.0	1.0	1.0	1.0
1	A1	overt	tLDA	0.3	0.7120098039215685	0.0	0.0	0.0	0.0	0.0	0.0	0.0	1.0	1.0	1.0
2	A1	overt	tLDA	0.4	0.5759637188208617	1.0	0.0	0.0	0.0	1.0	0.0	0.0	1.0	1.0	1.0
3	A1	overt	tLDA	0.1	0.5980113636363636	0.0	0.0	0.0	0.0	0.0	0.0	0.0	0.0	0.0	0.0
4	A1	overt	tLDA	0.3	0.680327868852459	0.0	0.0	0.0	1.0	1.0	1.0	0.0	0.0	1.0	1.0
5	A1	overt	tLDA	0.4	0.6655172413793105	1.0	1.0	1.0	1.0	1.0	1.0	1.0	1.0	1.0	1.0
6	A1	covert	tLDA	0.2	0.5145089285714286	0.0	0.0	0.0	0.0	0.0	0.0	0.0	0.0	0.0	0.0
7	A1	covert	tLDA	0.3	0.6534090909090909	0.0	1.0	1.0	1.0	1.0	0.0	1.0	1.0	1.0	1.0
8	A1	covert	tLDA	0.2	0.6023809523809524	1.0	0.0	0.0	0.0	0.0	0.0	0.0	0.0	0.0	0.0
9	A1	covert	tLDA	0.4	0.7000000000000001	0.0	0.0	0.0	1.0	1.0	1.0	0.0	1.0	1.0	1.0
10	A1	covert	tLDA	0.1	0.4648093841642228	0.0	0.0	0.0	0.0	0.0	0.0	0.0	0.0	0.0	0.0
11	A1	covert	tLDA	0.2	0.5605326876513317	0.0	0.0	0.0	0.0	0.0	1.0	0.0	0.0	1.0	0.0
12	A1	free	tLDA	0.2	0.6980952380952381	0.0	0.0	0.0	0.0	0.0	0.0	0.0	0.0	1.0	1.0
13	A1	free	tLDA	0.4	0.578021978021978	0.0	0.0	0.0	1.0	1.0	1.0	1.0	1.0	1.0	1.0
14	A1	free	tLDA	0.6	0.7364438839848676	1.0	1.0	1.0	1.0	1.0	1.0	1.0	1.0	1.0	1.0
15	A1	free	tLDA	0.3	0.7109375	0.0	1.0	1.0	1.0	0.0	1.0	1.0	1.0	1.0	1.0
16	A1	free	tLDA	0.4	0.7566666666666666	1.0	1.0	1.0	1.0	1.0	1.0	1.0	1.0	1.0	1.0
17	A1	free	tLDA	0.5	0.6267857142857143	0.0	0.0	0.0	0.0	0.0	1.0	1.0	1.0	1.0	1.0
18	B1	overt	tLDA	0.9	0.9527310924369748	1.0	1.0	1.0	1.0	1.0	1.0	1.0	1.0	1.0	1.0
19	B1	overt	tLDA	0.7	0.9387978142076504	1.0	1.0	1.0	1.0	1.0	1.0	1.0	1.0	1.0	1.0
20	B1	overt	tLDA	0.7	0.9530791788856304	1.0	1.0	1.0	1.0	1.0	1.0	1.0	1.0	1.0	1.0
21	B1	overt	tLDA	0.9	0.9359605911330048	1.0	1.0	1.0	1.0	1.0	1.0	1.0	1.0	1.0	1.0
22	B1	overt	tLDA	1.0	0.9269882659713168	1.0	1.0	1.0	1.0	1.0	1.0	1.0	1.0	1.0	1.0
23	B1	overt	tLDA	1.0	0.9511494252873564	1.0	1.0	1.0	1.0	1.0	1.0	1.0	1.0	1.0	1.0
24	B1	covert	tLDA	0.6	0.689516129032258	0.0	0.0	0.0	0.0	0.0	0.0	0.0	0.0	1.0	1.0
25	B1	covert	tLDA	0.2	0.7158730158730159	0.0	0.0	0.0	1.0	1.0	1.0	1.0	1.0	1.0	1.0
26	B1	covert	tLDA	0.2	0.5909090909090909	1.0	1.0	0.0	0.0	0.0	0.0	0.0	0.0	0.0	0.0
27	B1	covert	tLDA	0.3	0.6919354838709677	1.0	1.0	1.0	1.0	1.0	1.0	1.0	1.0	1.0	1.0
28	B1	covert	tLDA	0.1	0.6035767511177348	0.0	0.0	0.0	0.0	0.0	0.0	0.0	0.0	0.0	1.0
29	B1	covert	tLDA	0.6	0.8017241379310345	1.0	1.0	1.0	0.0	0.0	1.0	1.0	1.0	1.0	1.0
30	B1	free	tLDA	0.8	0.8508158508158508	0.0	0.0	0.0	1.0	1.0	1.0	1.0	1.0	1.0	1.0
31	B1	free	tLDA	0.8	0.9375661375661376	1.0	1.0	1.0	1.0	1.0	1.0	1.0	1.0	1.0	1.0
32	B1	free	tLDA	0.9	0.8962962962962963	1.0	1.0	1.0	1.0	1.0	1.0	1.0	1.0	1.0	1.0
33	B1	free	tLDA	0.9	0.9668109668109668	1.0	1.0	1.0	1.0	1.0	1.0	1.0	1.0	1.0	1.0
34	B1	free	tLDA	0.7	0.9409090909090908	1.0	1.0	1.0	1.0	1.0	1.0	1.0	1.0	1.0	1.0
35	B1	free	tLDA	0.8	0.9442622950819672	1.0	1.0	1.0	1.0	1.0	1.0	1.0	1.0	1.0	1.0
36	B2	overt	tLDA	0.6	0.8147321428571429	0.0	0.0	1.0	1.0	1.0	1.0	1.0	1.0	1.0	1.0
37	B2	overt	tLDA	0.7	0.9205882352941176	1.0	1.0	1.0	1.0	1.0	1.0	1.0	1.0	1.0	1.0
38	B2	overt	tLDA	0.7	0.8937728937728938	0.0	1.0	1.0	1.0	1.0	1.0	1.0	1.0	1.0	1.0
39	B2	overt	tLDA	0.4	0.7994955863808323	0.0	0.0	1.0	1.0	1.0	1.0	1.0	1.0	1.0	1.0
40	B2	overt	tLDA	0.9	0.964102564102564	1.0	1.0	1.0	1.0	1.0	1.0	1.0	1.0	1.0	1.0
41	B2	overt	tLDA	0.7	0.9033898305084748	0.0	1.0	1.0	1.0	1.0	1.0	1.0	1.0	1.0	1.0
42	B2	covert	tLDA	0.3	0.6238839285714285	1.0	0.0	1.0	0.0	0.0	0.0	0.0	0.0	0.0	0.0
43	B2	covert	tLDA	0.4	0.607728337236534	1.0	0.0	1.0	1.0	1.0	0.0	1.0	1.0	1.0	1.0
44	B2	covert	tLDA	0.1	0.4627994955863808	0.0	0.0	0.0	0.0	0.0	0.0	0.0	0.0	0.0	0.0
45	B2	covert	tLDA	0.2	0.521505376344086	1.0	1.0	0.0	0.0	0.0	0.0	0.0	0.0	0.0	0.0
46	B2	covert	tLDA	0.2	0.5254237288135593	0.0	0.0	0.0	0.0	0.0	0.0	0.0	0.0	0.0	0.0
47	B2	covert	tLDA	0.6	0.768875192604006	0.0	1.0	1.0	1.0	1.0	1.0	1.0	1.0	1.0	1.0
48	B2	free	tLDA	0.6	0.8507462686567164	1.0	1.0	1.0	1.0	1.0	1.0	1.0	1.0	1.0	1.0
49	B2	free	tLDA	0.5	0.764102564102564	0.0	0.0	1.0	1.0	1.0	1.0	1.0	1.0	1.0	1.0
50	B2	free	tLDA	0.8	0.793778801843318	1.0	1.0	1.0	1.0	1.0	1.0	1.0	1.0	1.0	1.0
51	B2	free	tLDA	0.5	0.7704714640198511	0.0	1.0	0.0	0.0	0.0	0.0	1.0	1.0	1.0	1.0
52	B2	free	tLDA	0.6	0.7730138713745272	1.0	1.0	1.0	1.0	1.0	1.0	1.0	1.0	1.0	1.0
53	B2	free	tLDA	0.3	0.743030303030303	0.0	0.0	1.0	0.0	0.0	0.0	0.0	0.0	0.0	1.0
54	B4	overt	tLDA	0.6	0.7787878787878788	1.0	1.0	1.0	1.0	1.0	1.0	1.0	1.0	1.0	1.0
55	B4	overt	tLDA	0.3	0.7908653846153847	1.0	1.0	1.0	1.0	1.0	1.0	1.0	1.0	1.0	1.0
56	B4	overt	tLDA	0.8	0.8580729166666667	0.0	1.0	1.0	1.0	1.0	1.0	1.0	1.0	1.0	1.0
57	B4	overt	tLDA	0.5	0.7642045454545455	1.0	1.0	1.0	1.0	1.0	1.0	1.0	1.0	1.0	1.0
58	B4	overt	tLDA	0.3	0.7076719576719577	0.0	1.0	1.0	1.0	1.0	1.0	1.0	1.0	1.0	1.0
59	B4	overt	tLDA	0.9	0.9296187683284458	1.0	1.0	1.0	1.0	1.0	1.0	1.0	1.0	1.0	1.0
60	B4	covert	tLDA	0.1	0.5238095238095238	0.0	0.0	0.0	0.0	0.0	0.0	0.0	0.0	0.0	0.0
61	B4	covert	tLDA	0.2	0.4309954751131222	0.0	0.0	0.0	0.0	0.0	0.0	0.0	0.0	0.0	0.0
62	B4	covert	tLDA	0.2	0.4815340909090909	1.0	0.0	0.0	0.0	0.0	0.0	0.0	0.0	0.0	0.0
63	B4	covert	tLDA	0.0	0.4484375	0.0	0.0	0.0	0.0	0.0	0.0	0.0	0.0	0.0	0.0
64	B4	covert	tLDA	0.3	0.5254237288135593	0.0	0.0	1.0	0.0	0.0	0.0	0.0	0.0	0.0	0.0
65	B4	covert	tLDA	0.1	0.4542372881355932	0.0	0.0	0.0	0.0	0.0	0.0	0.0	0.0	0.0	0.0
66	B4	free	tLDA	0.8	0.9585798816568049	0.0	1.0	1.0	1.0	1.0	1.0	1.0	1.0	1.0	1.0
67	B4	free	tLDA	0.6	0.8801652892561984	1.0	1.0	1.0	1.0	1.0	1.0	1.0	1.0	1.0	1.0
68	B4	free	tLDA	0.3	0.7496503496503497	1.0	1.0	1.0	1.0	1.0	1.0	1.0	1.0	1.0	1.0
69	B4	free	tLDA	0.6	0.9057071960297768	1.0	1.0	1.0	1.0	1.0	1.0	1.0	1.0	1.0	1.0
70	B4	free	tLDA	0.4	0.6926229508196722	0.0	0.0	1.0	0.0	1.0	1.0	1.0	1.0	1.0	1.0
71	B4	free	tLDA	0.7	0.8583333333333334	1.0	1.0	1.0	1.0	1.0	1.0	1.0	1.0	1.0	1.0
72	C2	overt	tLDA	0.5	0.7251243781094527	1.0	1.0	1.0	1.0	1.0	1.0	1.0	1.0	1.0	1.0
73	C2	overt	tLDA	0.4	0.7713498622589532	0.0	1.0	1.0	1.0	1.0	1.0	1.0	1.0	1.0	1.0
74	C2	overt	tLDA	0.4	0.7738095238095238	1.0	1.0	1.0	1.0	1.0	1.0	1.0	1.0	1.0	1.0
75	C2	overt	tLDA	0.4	0.746031746031746	0.0	0.0	1.0	1.0	1.0	1.0	1.0	1.0	1.0	1.0
76	C2	overt	tLDA	0.5	0.7745901639344261	1.0	0.0	1.0	1.0	1.0	1.0	1.0	1.0	1.0	1.0
77	C2	overt	tLDA	0.7	0.9090909090909092	1.0	1.0	1.0	1.0	1.0	1.0	1.0	1.0	1.0	1.0
78	C2	covert	tLDA	0.0	0.5841013824884793	0.0	0.0	0.0	0.0	0.0	0.0	0.0	0.0	0.0	0.0
79	C2	covert	tLDA	0.2	0.6122159090909091	0.0	0.0	0.0	0.0	0.0	0.0	0.0	0.0	0.0	0.0
80	C2	covert	tLDA	0.3	0.6721311475409837	1.0	0.0	0.0	0.0	1.0	1.0	1.0	1.0	1.0	1.0
81	C2	covert	tLDA	0.3	0.6387096774193548	1.0	1.0	0.0	0.0	0.0	1.0	1.0	1.0	1.0	1.0
82	C2	covert	tLDA	0.4	0.6590909090909092	0.0	1.0	1.0	1.0	1.0	1.0	1.0	1.0	1.0	1.0
83	C2	covert	tLDA	0.1	0.4267857142857143	0.0	0.0	0.0	0.0	0.0	0.0	0.0	0.0	0.0	0.0
84	C2	free	tLDA	0.3	0.6736596736596736	0.0	0.0	0.0	0.0	0.0	1.0	1.0	1.0	1.0	1.0
85	C2	free	tLDA	0.3	0.6227678571428572	0.0	1.0	1.0	0.0	0.0	0.0	0.0	0.0	1.0	1.0
86	C2	free	tLDA	0.4	0.7245901639344262	0.0	1.0	1.0	1.0	1.0	1.0	1.0	1.0	1.0	1.0
87	C2	free	tLDA	0.2	0.6953125	0.0	0.0	0.0	0.0	0.0	0.0	0.0	0.0	0.0	0.0
88	C2	free	tLDA	0.3	0.6889204545454546	1.0	1.0	1.0	1.0	1.0	1.0	1.0	1.0	1.0	1.0
89	C2	free	tLDA	0.4	0.698956780923994	1.0	1.0	1.0	1.0	1.0	1.0	1.0	1.0	1.0	1.0
90	C3	overt	tLDA	0.2	0.644278606965174	1.0	1.0	1.0	1.0	1.0	1.0	1.0	1.0	1.0	0.0
91	C3	overt	tLDA	0.2	0.7301587301587301	1.0	0.0	0.0	1.0	1.0	1.0	1.0	1.0	1.0	1.0
92	C3	overt	tLDA	0.4	0.6825174825174825	0.0	0.0	0.0	0.0	0.0	0.0	1.0	1.0	1.0	1.0
93	C3	overt	tLDA	0.4	0.6867132867132867	0.0	0.0	0.0	0.0	0.0	1.0	1.0	0.0	1.0	1.0
94	C3	overt	tLDA	0.3	0.6889204545454546	1.0	0.0	1.0	1.0	1.0	1.0	1.0	1.0	1.0	1.0
95	C3	overt	tLDA	0.2	0.5808936825885979	0.0	0.0	0.0	0.0	0.0	0.0	0.0	0.0	0.0	0.0
96	C3	covert	tLDA	0.2	0.5057603686635945	0.0	1.0	1.0	1.0	1.0	0.0	1.0	1.0	1.0	0.0
97	C3	covert	tLDA	0.2	0.5488095238095239	1.0	0.0	0.0	0.0	0.0	0.0	0.0	0.0	0.0	0.0
98	C3	covert	tLDA	0.1	0.3746031746031746	0.0	0.0	0.0	0.0	0.0	0.0	0.0	0.0	0.0	0.0
99	C3	covert	tLDA	0.0	0.4714285714285715	0.0	0.0	0.0	0.0	0.0	0.0	0.0	0.0	0.0	0.0
100	C3	covert	tLDA	0.1	0.3204172876304024	0.0	0.0	0.0	0.0	0.0	0.0	0.0	0.0	0.0	0.0
101	C3	covert	tLDA	0.3	0.6140350877192983	0.0	0.0	0.0	0.0	0.0	0.0	0.0	0.0	1.0	1.0
102	C3	free	tLDA	0.2	0.6112820512820512	0.0	0.0	0.0	0.0	0.0	0.0	0.0	0.0	0.0	0.0
103	C3	free	tLDA	0.3	0.6111111111111112	1.0	0.0	1.0	1.0	0.0	0.0	0.0	1.0	1.0	1.0
104	C3	free	tLDA	0.1	0.6031746031746031	0.0	0.0	0.0	0.0	0.0	0.0	0.0	0.0	0.0	0.0
105	C3	free	tLDA	0.3	0.639344262295082	1.0	0.0	1.0	1.0	1.0	1.0	0.0	0.0	0.0	1.0
106	C3	free	tLDA	0.2	0.6140808344198174	0.0	0.0	0.0	1.0	1.0	1.0	0.0	0.0	0.0	0.0
107	C3	free	tLDA	0.2	0.6596774193548387	0.0	0.0	0.0	0.0	0.0	0.0	0.0	1.0	0.0	1.0
108	C4	overt	tLDA	0.1	0.6699134199134199	0.0	0.0	1.0	1.0	1.0	1.0	1.0	1.0	1.0	1.0
109	C4	overt	tLDA	0.2	0.6231884057971014	0.0	0.0	0.0	0.0	0.0	0.0	0.0	0.0	0.0	0.0
110	C4	overt	tLDA	0.2	0.7369614512471655	0.0	1.0	1.0	1.0	1.0	1.0	1.0	1.0	1.0	1.0
111	C4	overt	tLDA	0.3	0.6298076923076923	0.0	0.0	0.0	0.0	0.0	0.0	0.0	0.0	0.0	0.0
112	C4	overt	tLDA	0.4	0.79375	1.0	1.0	1.0	1.0	1.0	1.0	1.0	1.0	1.0	1.0
113	C4	overt	tLDA	0.5	0.745	0.0	1.0	1.0	1.0	1.0	1.0	1.0	1.0	1.0	1.0
114	C4	covert	tLDA	0.1	0.5932367149758454	0.0	0.0	0.0	0.0	0.0	0.0	0.0	1.0	1.0	1.0
115	C4	covert	tLDA	0.2	0.6313131313131313	0.0	1.0	1.0	1.0	0.0	0.0	0.0	0.0	1.0	1.0
116	C4	covert	tLDA	0.5	0.6497695852534562	0.0	0.0	0.0	0.0	0.0	0.0	0.0	0.0	1.0	1.0
117	C4	covert	tLDA	0.4	0.5314207650273224	1.0	0.0	0.0	1.0	1.0	1.0	1.0	1.0	1.0	1.0
118	C4	covert	tLDA	0.4	0.5541069100391134	0.0	0.0	0.0	0.0	0.0	0.0	0.0	0.0	0.0	0.0
119	C4	covert	tLDA	0.3	0.6318181818181818	1.0	0.0	0.0	0.0	1.0	1.0	1.0	1.0	1.0	1.0
120	C4	free	tLDA	0.1	0.5457746478873239	0.0	0.0	0.0	0.0	0.0	0.0	0.0	0.0	0.0	0.0
121	C4	free	tLDA	0.2	0.5270833333333333	0.0	0.0	0.0	0.0	0.0	0.0	0.0	0.0	0.0	0.0
122	C4	free	tLDA	0.0	0.4526881720430107	0.0	0.0	0.0	0.0	0.0	0.0	0.0	0.0	0.0	0.0
123	C4	free	tLDA	0.2	0.4382513661202186	0.0	0.0	0.0	0.0	0.0	0.0	0.0	0.0	0.0	0.0
124	C4	free	tLDA	0.2	0.5046838407494145	0.0	0.0	0.0	0.0	0.0	0.0	0.0	0.0	0.0	0.0
125	C4	free	tLDA	0.2	0.606993006993007	0.0	0.0	0.0	0.0	0.0	0.0	0.0	0.0	0.0	0.0
126	A1	overt	WCBLE	0.6	0.7930672268907563	1.0	1.0	1.0	1.0	1.0	1.0	1.0	1.0	1.0	1.0
127	A1	overt	WCBLE	0.5	0.8014705882352942	0.0	0.0	0.0	0.0	1.0	0.0	0.0	1.0	1.0	1.0
128	A1	overt	WCBLE	0.4	0.6247165532879818	1.0	0.0	0.0	0.0	0.0	0.0	0.0	1.0	0.0	1.0
129	A1	overt	WCBLE	0.3	0.6633522727272727	0.0	0.0	0.0	0.0	0.0	0.0	0.0	0.0	0.0	1.0
130	A1	overt	WCBLE	0.4	0.7557377049180328	0.0	0.0	0.0	1.0	1.0	1.0	1.0	1.0	1.0	1.0
131	A1	overt	WCBLE	0.3	0.6620689655172414	1.0	0.0	1.0	1.0	1.0	1.0	1.0	1.0	1.0	1.0
132	A1	covert	WCBLE	0.1	0.5122767857142857	0.0	0.0	0.0	0.0	0.0	0.0	0.0	0.0	0.0	0.0
133	A1	covert	WCBLE	0.2	0.6221590909090908	0.0	0.0	0.0	0.0	0.0	0.0	0.0	0.0	0.0	1.0
134	A1	covert	WCBLE	0.2	0.5440476190476191	1.0	0.0	0.0	0.0	1.0	1.0	0.0	0.0	0.0	0.0
135	A1	covert	WCBLE	0.3	0.725	0.0	0.0	0.0	1.0	1.0	0.0	1.0	1.0	1.0	1.0
136	A1	covert	WCBLE	0.3	0.530791788856305	0.0	0.0	0.0	0.0	0.0	1.0	0.0	0.0	0.0	0.0
137	A1	covert	WCBLE	0.2	0.5750605326876513	0.0	0.0	0.0	0.0	0.0	1.0	0.0	1.0	0.0	0.0
138	A1	free	WCBLE	0.2	0.6485714285714286	0.0	0.0	0.0	0.0	0.0	0.0	0.0	0.0	0.0	0.0
139	A1	free	WCBLE	0.2	0.5989010989010989	0.0	0.0	0.0	0.0	1.0	1.0	1.0	1.0	1.0	1.0
140	A1	free	WCBLE	0.2	0.6910466582597731	0.0	0.0	1.0	1.0	1.0	0.0	0.0	1.0	1.0	1.0
141	A1	free	WCBLE	0.2	0.65	0.0	0.0	1.0	0.0	0.0	0.0	0.0	1.0	1.0	1.0
142	A1	free	WCBLE	0.5	0.77	1.0	1.0	1.0	1.0	1.0	1.0	1.0	1.0	1.0	1.0
143	A1	free	WCBLE	0.2	0.5750000000000001	0.0	0.0	0.0	0.0	0.0	1.0	1.0	1.0	1.0	1.0
144	B1	overt	WCBLE	0.9	0.9453781512605042	1.0	1.0	1.0	1.0	1.0	1.0	1.0	1.0	1.0	1.0
145	B1	overt	WCBLE	0.7	0.9300546448087432	1.0	1.0	1.0	1.0	1.0	1.0	1.0	1.0	1.0	1.0
146	B1	overt	WCBLE	0.8	0.9252199413489736	1.0	1.0	1.0	1.0	1.0	1.0	1.0	1.0	1.0	1.0
147	B1	overt	WCBLE	0.7	0.8633004926108374	1.0	1.0	1.0	1.0	1.0	1.0	1.0	1.0	1.0	1.0
148	B1	overt	WCBLE	0.9	0.9048239895697524	1.0	1.0	1.0	1.0	1.0	1.0	1.0	1.0	1.0	1.0
149	B1	overt	WCBLE	1.0	0.9583333333333334	1.0	1.0	1.0	1.0	1.0	1.0	1.0	1.0	1.0	1.0
150	B1	covert	WCBLE	0.6	0.7123655913978495	1.0	0.0	0.0	0.0	0.0	0.0	0.0	0.0	0.0	1.0
151	B1	covert	WCBLE	0.1	0.7317460317460318	0.0	0.0	0.0	0.0	0.0	1.0	0.0	1.0	1.0	1.0
152	B1	covert	WCBLE	0.5	0.6891495601173021	1.0	1.0	0.0	0.0	0.0	0.0	0.0	0.0	0.0	1.0
153	B1	covert	WCBLE	0.2	0.6790322580645162	1.0	1.0	1.0	1.0	1.0	1.0	1.0	1.0	1.0	1.0
154	B1	covert	WCBLE	0.2	0.6199701937406855	0.0	0.0	0.0	0.0	0.0	1.0	1.0	1.0	1.0	1.0
155	B1	covert	WCBLE	0.5	0.8117816091954023	1.0	1.0	1.0	1.0	1.0	1.0	1.0	1.0	1.0	1.0
156	B1	free	WCBLE	0.6	0.8368298368298369	0.0	1.0	0.0	1.0	1.0	1.0	1.0	1.0	1.0	1.0
157	B1	free	WCBLE	0.7	0.8931216931216932	0.0	1.0	1.0	1.0	1.0	1.0	1.0	1.0	1.0	1.0
158	B1	free	WCBLE	0.9	0.8687830687830688	1.0	1.0	1.0	1.0	1.0	1.0	1.0	1.0	1.0	1.0
159	B1	free	WCBLE	0.8	0.9393939393939394	1.0	1.0	1.0	1.0	1.0	1.0	1.0	1.0	1.0	1.0
160	B1	free	WCBLE	0.7	0.9196969696969696	1.0	1.0	1.0	1.0	1.0	1.0	1.0	1.0	1.0	1.0
161	B1	free	WCBLE	0.6	0.9147540983606556	1.0	1.0	1.0	1.0	1.0	1.0	1.0	1.0	1.0	1.0
162	B2	overt	WCBLE	0.6	0.8314732142857142	0.0	0.0	1.0	1.0	1.0	1.0	1.0	1.0	1.0	1.0
163	B2	overt	WCBLE	0.5	0.8779411764705882	0.0	0.0	1.0	1.0	1.0	1.0	1.0	1.0	1.0	1.0
164	B2	overt	WCBLE	0.7	0.9157509157509156	0.0	1.0	1.0	1.0	1.0	1.0	1.0	1.0	1.0	1.0
165	B2	overt	WCBLE	0.4	0.8247162673392182	0.0	0.0	1.0	1.0	1.0	1.0	1.0	1.0	1.0	1.0
166	B2	overt	WCBLE	0.9	0.9474358974358974	1.0	1.0	1.0	1.0	1.0	1.0	1.0	1.0	1.0	1.0
167	B2	overt	WCBLE	0.8	0.9118644067796612	0.0	1.0	1.0	1.0	1.0	1.0	1.0	1.0	1.0	1.0
168	B2	covert	WCBLE	0.2	0.7131696428571428	1.0	1.0	1.0	1.0	1.0	1.0	1.0	1.0	1.0	1.0
169	B2	covert	WCBLE	0.6	0.6908665105386417	1.0	1.0	1.0	1.0	1.0	1.0	1.0	1.0	1.0	1.0
170	B2	covert	WCBLE	0.2	0.4880201765447667	0.0	0.0	0.0	0.0	0.0	0.0	0.0	0.0	0.0	0.0
171	B2	covert	WCBLE	0.1	0.5900537634408602	0.0	1.0	0.0	0.0	0.0	0.0	0.0	0.0	0.0	0.0
172	B2	covert	WCBLE	0.2	0.5916795069337442	0.0	0.0	0.0	0.0	0.0	0.0	0.0	0.0	1.0	1.0
173	B2	covert	WCBLE	0.8	0.8567026194144838	0.0	1.0	1.0	1.0	1.0	1.0	1.0	1.0	1.0	1.0
174	B2	free	WCBLE	0.7	0.8606965174129353	1.0	1.0	1.0	1.0	1.0	1.0	1.0	1.0	1.0	1.0
175	B2	free	WCBLE	0.4	0.6676923076923076	0.0	0.0	1.0	0.0	0.0	1.0	1.0	1.0	1.0	1.0
176	B2	free	WCBLE	0.7	0.847926267281106	0.0	1.0	1.0	1.0	1.0	1.0	1.0	1.0	1.0	1.0
177	B2	free	WCBLE	0.4	0.8622828784119106	1.0	1.0	1.0	1.0	1.0	1.0	1.0	1.0	1.0	1.0
178	B2	free	WCBLE	0.5	0.7818411097099622	1.0	1.0	1.0	1.0	1.0	1.0	1.0	1.0	1.0	1.0
179	B2	free	WCBLE	0.3	0.6812121212121212	0.0	0.0	1.0	0.0	0.0	0.0	0.0	1.0	0.0	1.0
180	B4	overt	WCBLE	0.3	0.7111111111111111	0.0	1.0	1.0	1.0	1.0	1.0	1.0	1.0	1.0	1.0
181	B4	overt	WCBLE	0.3	0.7548076923076923	1.0	1.0	1.0	1.0	1.0	1.0	1.0	1.0	1.0	1.0
182	B4	overt	WCBLE	0.8	0.8645833333333333	0.0	1.0	1.0	1.0	1.0	1.0	1.0	1.0	1.0	1.0
183	B4	overt	WCBLE	0.4	0.7272727272727273	1.0	1.0	1.0	1.0	1.0	1.0	1.0	1.0	1.0	1.0
184	B4	overt	WCBLE	0.4	0.7420634920634921	0.0	1.0	1.0	1.0	1.0	1.0	1.0	1.0	1.0	1.0
185	B4	overt	WCBLE	0.9	0.8782991202346041	1.0	1.0	1.0	1.0	1.0	1.0	1.0	1.0	1.0	1.0
186	B4	covert	WCBLE	0.1	0.5488095238095239	0.0	0.0	0.0	0.0	0.0	0.0	0.0	0.0	0.0	0.0
187	B4	covert	WCBLE	0.1	0.5407239819004526	0.0	0.0	0.0	0.0	0.0	0.0	0.0	0.0	0.0	0.0
188	B4	covert	WCBLE	0.1	0.4573863636363636	0.0	0.0	0.0	0.0	0.0	0.0	0.0	0.0	0.0	0.0
189	B4	covert	WCBLE	0.1	0.3453125	0.0	0.0	0.0	0.0	0.0	0.0	0.0	0.0	0.0	0.0
190	B4	covert	WCBLE	0.2	0.534668721109399	0.0	0.0	0.0	0.0	0.0	0.0	0.0	0.0	0.0	0.0
191	B4	covert	WCBLE	0.0	0.4898305084745762	0.0	0.0	0.0	0.0	0.0	0.0	0.0	0.0	0.0	0.0
192	B4	free	WCBLE	0.8	0.9644970414201184	0.0	1.0	1.0	1.0	1.0	1.0	1.0	1.0	1.0	1.0
193	B4	free	WCBLE	0.8	0.8994490358126722	1.0	1.0	1.0	1.0	1.0	1.0	1.0	1.0	1.0	1.0
194	B4	free	WCBLE	0.3	0.7370629370629371	1.0	0.0	0.0	1.0	1.0	1.0	1.0	1.0	1.0	1.0
195	B4	free	WCBLE	0.8	0.9416873449131512	1.0	1.0	1.0	1.0	1.0	1.0	1.0	1.0	1.0	1.0
196	B4	free	WCBLE	0.6	0.7404371584699453	0.0	0.0	0.0	0.0	0.0	1.0	1.0	1.0	1.0	1.0
197	B4	free	WCBLE	0.8	0.8933333333333333	1.0	1.0	1.0	1.0	1.0	1.0	1.0	1.0	1.0	1.0
198	C2	overt	WCBLE	0.5	0.7176616915422885	1.0	1.0	1.0	1.0	1.0	1.0	1.0	1.0	1.0	1.0
199	C2	overt	WCBLE	0.6	0.7837465564738293	1.0	1.0	1.0	1.0	1.0	1.0	1.0	1.0	1.0	1.0
200	C2	overt	WCBLE	0.4	0.7059523809523809	1.0	1.0	1.0	1.0	1.0	1.0	1.0	1.0	1.0	1.0
201	C2	overt	WCBLE	0.6	0.810966810966811	0.0	1.0	1.0	1.0	1.0	1.0	1.0	1.0	1.0	1.0
202	C2	overt	WCBLE	0.5	0.7827868852459017	1.0	0.0	1.0	1.0	1.0	1.0	1.0	1.0	1.0	1.0
203	C2	overt	WCBLE	0.6	0.8345454545454545	1.0	1.0	1.0	1.0	1.0	1.0	1.0	1.0	1.0	1.0
204	C2	covert	WCBLE	0.2	0.5380184331797235	0.0	0.0	0.0	0.0	0.0	0.0	0.0	0.0	0.0	0.0
205	C2	covert	WCBLE	0.3	0.6335227272727273	1.0	0.0	1.0	0.0	0.0	0.0	0.0	0.0	0.0	0.0
206	C2	covert	WCBLE	0.4	0.7228017883755589	1.0	1.0	1.0	1.0	1.0	1.0	1.0	1.0	1.0	1.0
207	C2	covert	WCBLE	0.3	0.6758064516129033	1.0	1.0	0.0	1.0	1.0	1.0	1.0	1.0	1.0	1.0
208	C2	covert	WCBLE	0.2	0.5575757575757576	0.0	0.0	0.0	0.0	0.0	0.0	1.0	1.0	1.0	0.0
209	C2	covert	WCBLE	0.0	0.4571428571428571	0.0	0.0	0.0	0.0	0.0	0.0	0.0	0.0	0.0	0.0
210	C2	free	WCBLE	0.2	0.7051282051282052	0.0	0.0	0.0	0.0	0.0	0.0	1.0	1.0	1.0	1.0
211	C2	free	WCBLE	0.2	0.7444196428571429	0.0	1.0	1.0	1.0	1.0	1.0	1.0	1.0	1.0	1.0
212	C2	free	WCBLE	0.4	0.659016393442623	1.0	1.0	1.0	1.0	1.0	1.0	1.0	1.0	1.0	1.0
213	C2	free	WCBLE	0.4	0.7682291666666667	0.0	0.0	0.0	1.0	1.0	1.0	1.0	1.0	1.0	1.0
214	C2	free	WCBLE	0.3	0.6818181818181818	1.0	1.0	1.0	1.0	1.0	1.0	1.0	1.0	1.0	1.0
215	C2	free	WCBLE	0.2	0.6974664679582712	0.0	1.0	1.0	1.0	1.0	1.0	1.0	1.0	1.0	1.0
216	C3	overt	WCBLE	0.3	0.5883084577114428	1.0	1.0	0.0	0.0	0.0	0.0	0.0	0.0	1.0	0.0
217	C3	overt	WCBLE	0.5	0.7386243386243387	1.0	1.0	0.0	1.0	1.0	1.0	1.0	1.0	1.0	1.0
218	C3	overt	WCBLE	0.3	0.6587412587412588	0.0	0.0	0.0	0.0	0.0	0.0	0.0	0.0	1.0	1.0
219	C3	overt	WCBLE	0.3	0.6139860139860139	0.0	1.0	0.0	0.0	0.0	0.0	0.0	0.0	1.0	1.0
220	C3	overt	WCBLE	0.1	0.6463068181818181	0.0	0.0	1.0	1.0	1.0	1.0	1.0	1.0	1.0	0.0
221	C3	overt	WCBLE	0.2	0.6224961479198767	0.0	0.0	0.0	0.0	0.0	0.0	0.0	0.0	0.0	0.0
222	C3	covert	WCBLE	0.2	0.4861751152073733	0.0	1.0	1.0	1.0	1.0	1.0	1.0	1.0	1.0	0.0
223	C3	covert	WCBLE	0.2	0.5571428571428572	0.0	0.0	0.0	0.0	0.0	0.0	0.0	0.0	0.0	0.0
224	C3	covert	WCBLE	0.0	0.4666666666666667	0.0	0.0	0.0	0.0	0.0	0.0	0.0	0.0	0.0	0.0
225	C3	covert	WCBLE	0.1	0.2476190476190476	0.0	0.0	0.0	0.0	0.0	0.0	0.0	0.0	0.0	0.0
226	C3	covert	WCBLE	0.2	0.3666169895678092	0.0	0.0	0.0	0.0	0.0	0.0	0.0	0.0	0.0	0.0
227	C3	covert	WCBLE	0.2	0.6060606060606062	0.0	0.0	0.0	0.0	0.0	0.0	0.0	0.0	0.0	0.0
228	C3	free	WCBLE	0.0	0.5312820512820513	0.0	0.0	0.0	0.0	0.0	0.0	0.0	0.0	0.0	0.0
229	C3	free	WCBLE	0.5	0.6540404040404041	0.0	1.0	1.0	1.0	1.0	1.0	0.0	1.0	1.0	1.0
230	C3	free	WCBLE	0.3	0.5839002267573696	0.0	0.0	0.0	0.0	0.0	0.0	0.0	0.0	0.0	0.0
231	C3	free	WCBLE	0.1	0.5995316159250585	1.0	0.0	0.0	0.0	0.0	0.0	0.0	0.0	0.0	0.0
232	C3	free	WCBLE	0.4	0.6571056062581486	0.0	0.0	0.0	1.0	1.0	1.0	0.0	0.0	0.0	0.0
233	C3	free	WCBLE	0.0	0.5419354838709678	0.0	0.0	0.0	0.0	0.0	0.0	0.0	0.0	0.0	0.0
234	C4	overt	WCBLE	0.4	0.6904761904761905	0.0	0.0	1.0	1.0	1.0	1.0	1.0	1.0	1.0	1.0
235	C4	overt	WCBLE	0.3	0.6420289855072463	0.0	0.0	0.0	0.0	0.0	0.0	0.0	0.0	0.0	0.0
236	C4	overt	WCBLE	0.4	0.7086167800453514	0.0	1.0	0.0	0.0	0.0	0.0	1.0	0.0	1.0	1.0
237	C4	overt	WCBLE	0.2	0.6658653846153847	0.0	0.0	0.0	0.0	0.0	0.0	0.0	0.0	0.0	0.0
238	C4	overt	WCBLE	0.5	0.76875	1.0	1.0	1.0	1.0	1.0	1.0	1.0	1.0	1.0	1.0
239	C4	overt	WCBLE	0.5	0.8	0.0	1.0	1.0	1.0	1.0	1.0	1.0	1.0	1.0	1.0
240	C4	covert	WCBLE	0.3	0.659903381642512	0.0	1.0	0.0	0.0	0.0	0.0	0.0	0.0	0.0	0.0
241	C4	covert	WCBLE	0.3	0.6545454545454545	0.0	0.0	0.0	0.0	0.0	0.0	0.0	1.0	1.0	1.0
242	C4	covert	WCBLE	0.4	0.7592165898617512	0.0	0.0	0.0	0.0	1.0	0.0	0.0	1.0	1.0	1.0
243	C4	covert	WCBLE	0.3	0.6366120218579234	0.0	0.0	0.0	0.0	0.0	1.0	1.0	1.0	1.0	1.0
244	C4	covert	WCBLE	0.2	0.4615384615384615	0.0	0.0	0.0	0.0	0.0	0.0	0.0	0.0	0.0	0.0
245	C4	covert	WCBLE	0.3	0.6363636363636364	1.0	0.0	0.0	0.0	1.0	1.0	1.0	1.0	0.0	1.0
246	C4	free	WCBLE	0.2	0.5786384976525821	0.0	0.0	0.0	0.0	0.0	0.0	0.0	0.0	0.0	0.0
247	C4	free	WCBLE	0.3	0.5427083333333333	0.0	0.0	0.0	0.0	0.0	1.0	1.0	1.0	1.0	1.0
248	C4	free	WCBLE	0.0	0.3838709677419354	0.0	0.0	0.0	0.0	0.0	0.0	0.0	0.0	0.0	0.0
249	C4	free	WCBLE	0.2	0.5333333333333333	0.0	0.0	0.0	0.0	0.0	0.0	0.0	0.0	0.0	0.0
250	C4	free	WCBLE	0.1	0.5035128805620609	0.0	0.0	0.0	0.0	0.0	0.0	0.0	0.0	0.0	0.0
251	C4	free	WCBLE	0.0	0.5846153846153846	0.0	0.0	0.0	0.0	0.0	0.0	0.0	0.0	0.0	0.0
252	A1	overt	XDAWNCov+TS+LDA	0.3	0.6901260504201681	0.0	0.0	1.0	1.0	1.0	1.0	1.0	1.0	1.0	1.0
253	A1	overt	XDAWNCov+TS+LDA	0.7	0.8259803921568627	0.0	0.0	0.0	0.0	1.0	1.0	1.0	1.0	1.0	1.0
254	A1	overt	XDAWNCov+TS+LDA	0.3	0.5861678004535148	1.0	0.0	0.0	0.0	0.0	0.0	0.0	0.0	0.0	0.0
255	A1	overt	XDAWNCov+TS+LDA	0.2	0.6477272727272727	0.0	0.0	0.0	0.0	0.0	0.0	0.0	0.0	0.0	0.0
256	A1	overt	XDAWNCov+TS+LDA	0.4	0.7885245901639344	0.0	1.0	1.0	1.0	1.0	1.0	1.0	1.0	1.0	1.0
257	A1	overt	XDAWNCov+TS+LDA	0.2	0.6137931034482759	0.0	0.0	1.0	1.0	1.0	1.0	0.0	1.0	1.0	1.0
258	A1	covert	XDAWNCov+TS+LDA	0.2	0.6261160714285714	0.0	0.0	0.0	0.0	0.0	0.0	0.0	0.0	1.0	1.0
259	A1	covert	XDAWNCov+TS+LDA	0.4	0.6690340909090908	0.0	0.0	0.0	0.0	0.0	0.0	0.0	0.0	1.0	1.0
260	A1	covert	XDAWNCov+TS+LDA	0.3	0.6035714285714285	0.0	1.0	1.0	1.0	1.0	1.0	1.0	1.0	1.0	1.0
261	A1	covert	XDAWNCov+TS+LDA	0.5	0.7515624999999999	0.0	0.0	0.0	1.0	1.0	1.0	1.0	1.0	1.0	1.0
262	A1	covert	XDAWNCov+TS+LDA	0.2	0.564516129032258	0.0	0.0	0.0	0.0	0.0	0.0	0.0	0.0	0.0	0.0
263	A1	covert	XDAWNCov+TS+LDA	0.5	0.6440677966101694	0.0	0.0	0.0	0.0	0.0	1.0	0.0	0.0	0.0	0.0
264	A1	free	XDAWNCov+TS+LDA	0.4	0.6428571428571429	0.0	1.0	0.0	0.0	0.0	0.0	0.0	0.0	1.0	1.0
265	A1	free	XDAWNCov+TS+LDA	0.4	0.6802197802197801	0.0	0.0	0.0	0.0	0.0	0.0	0.0	0.0	0.0	1.0
266	A1	free	XDAWNCov+TS+LDA	0.5	0.7023959646910467	1.0	1.0	1.0	1.0	1.0	1.0	1.0	1.0	1.0	1.0
267	A1	free	XDAWNCov+TS+LDA	0.1	0.5484375	0.0	0.0	0.0	0.0	0.0	0.0	0.0	0.0	0.0	0.0
268	A1	free	XDAWNCov+TS+LDA	0.2	0.635	0.0	0.0	0.0	0.0	1.0	1.0	0.0	0.0	0.0	0.0
269	A1	free	XDAWNCov+TS+LDA	0.3	0.6035714285714285	0.0	0.0	0.0	1.0	1.0	0.0	1.0	1.0	1.0	1.0
270	B1	overt	XDAWNCov+TS+LDA	0.8	0.8907563025210083	1.0	1.0	1.0	1.0	1.0	1.0	1.0	1.0	1.0	1.0
271	B1	overt	XDAWNCov+TS+LDA	0.5	0.8633879781420766	0.0	1.0	1.0	1.0	1.0	1.0	1.0	1.0	1.0	1.0
272	B1	overt	XDAWNCov+TS+LDA	0.6	0.8475073313782991	1.0	1.0	1.0	1.0	1.0	1.0	1.0	1.0	1.0	1.0
273	B1	overt	XDAWNCov+TS+LDA	0.7	0.8374384236453203	1.0	1.0	1.0	1.0	1.0	1.0	1.0	1.0	1.0	1.0
274	B1	overt	XDAWNCov+TS+LDA	0.7	0.877444589308996	1.0	1.0	1.0	1.0	1.0	1.0	1.0	1.0	1.0	1.0
275	B1	overt	XDAWNCov+TS+LDA	0.9	0.9123563218390806	0.0	1.0	1.0	1.0	1.0	1.0	1.0	1.0	1.0	1.0
276	B1	covert	XDAWNCov+TS+LDA	0.5	0.7204301075268817	0.0	0.0	0.0	0.0	0.0	0.0	0.0	0.0	1.0	1.0
277	B1	covert	XDAWNCov+TS+LDA	0.1	0.5873015873015873	0.0	0.0	0.0	0.0	0.0	0.0	0.0	0.0	0.0	0.0
278	B1	covert	XDAWNCov+TS+LDA	0.1	0.6290322580645161	0.0	1.0	0.0	0.0	0.0	0.0	0.0	0.0	1.0	1.0
279	B1	covert	XDAWNCov+TS+LDA	0.1	0.6	0.0	1.0	1.0	0.0	0.0	1.0	0.0	0.0	0.0	0.0
280	B1	covert	XDAWNCov+TS+LDA	0.5	0.7198211624441133	0.0	0.0	0.0	0.0	0.0	1.0	1.0	1.0	1.0	1.0
281	B1	covert	XDAWNCov+TS+LDA	0.7	0.8548850574712643	1.0	1.0	1.0	1.0	1.0	1.0	1.0	1.0	1.0	1.0
282	B1	free	XDAWNCov+TS+LDA	0.3	0.7773892773892773	0.0	1.0	1.0	1.0	1.0	1.0	1.0	1.0	1.0	1.0
283	B1	free	XDAWNCov+TS+LDA	0.7	0.891005291005291	1.0	1.0	1.0	1.0	1.0	1.0	1.0	1.0	1.0	1.0
284	B1	free	XDAWNCov+TS+LDA	0.8	0.8560846560846561	1.0	1.0	1.0	1.0	1.0	1.0	1.0	1.0	1.0	1.0
285	B1	free	XDAWNCov+TS+LDA	0.5	0.86002886002886	1.0	1.0	1.0	1.0	1.0	1.0	1.0	1.0	1.0	1.0
286	B1	free	XDAWNCov+TS+LDA	0.5	0.8621212121212122	1.0	1.0	1.0	1.0	1.0	1.0	1.0	1.0	1.0	1.0
287	B1	free	XDAWNCov+TS+LDA	0.7	0.8081967213114755	1.0	1.0	1.0	1.0	1.0	1.0	1.0	1.0	1.0	1.0
288	B2	overt	XDAWNCov+TS+LDA	0.2	0.6473214285714286	0.0	0.0	0.0	0.0	0.0	0.0	0.0	0.0	1.0	1.0
289	B2	overt	XDAWNCov+TS+LDA	0.3	0.7485294117647059	0.0	0.0	1.0	1.0	1.0	1.0	1.0	1.0	1.0	1.0
290	B2	overt	XDAWNCov+TS+LDA	0.4	0.7753357753357754	0.0	0.0	1.0	0.0	1.0	1.0	1.0	1.0	1.0	1.0
291	B2	overt	XDAWNCov+TS+LDA	0.5	0.7931904161412358	0.0	0.0	0.0	1.0	1.0	1.0	1.0	1.0	1.0	1.0
292	B2	overt	XDAWNCov+TS+LDA	0.6	0.8320512820512821	1.0	1.0	1.0	1.0	1.0	1.0	1.0	1.0	1.0	1.0
293	B2	overt	XDAWNCov+TS+LDA	0.6	0.7796610169491526	0.0	0.0	1.0	1.0	1.0	1.0	1.0	1.0	1.0	1.0
294	B2	covert	XDAWNCov+TS+LDA	0.5	0.6796875	1.0	0.0	1.0	1.0	1.0	0.0	0.0	1.0	1.0	1.0
295	B2	covert	XDAWNCov+TS+LDA	0.6	0.7295081967213115	1.0	1.0	1.0	1.0	1.0	1.0	1.0	1.0	1.0	1.0
296	B2	covert	XDAWNCov+TS+LDA	0.2	0.5031525851197982	0.0	0.0	0.0	0.0	0.0	0.0	0.0	0.0	0.0	0.0
297	B2	covert	XDAWNCov+TS+LDA	0.1	0.4852150537634409	0.0	0.0	0.0	0.0	0.0	0.0	0.0	0.0	0.0	0.0
298	B2	covert	XDAWNCov+TS+LDA	0.3	0.5685670261941449	0.0	0.0	0.0	0.0	0.0	0.0	0.0	0.0	0.0	0.0
299	B2	covert	XDAWNCov+TS+LDA	0.2	0.514637904468413	0.0	0.0	0.0	0.0	0.0	0.0	0.0	0.0	0.0	0.0
300	B2	free	XDAWNCov+TS+LDA	0.5	0.7920398009950249	1.0	1.0	1.0	1.0	1.0	1.0	1.0	1.0	1.0	1.0
301	B2	free	XDAWNCov+TS+LDA	0.3	0.4687179487179487	0.0	0.0	1.0	1.0	1.0	1.0	1.0	1.0	1.0	0.0
302	B2	free	XDAWNCov+TS+LDA	0.4	0.7154377880184333	0.0	1.0	1.0	1.0	1.0	1.0	1.0	1.0	1.0	1.0
303	B2	free	XDAWNCov+TS+LDA	0.2	0.5409429280397022	0.0	0.0	0.0	0.0	0.0	0.0	0.0	0.0	0.0	0.0
304	B2	free	XDAWNCov+TS+LDA	0.4	0.6090794451450189	0.0	1.0	1.0	0.0	1.0	0.0	0.0	0.0	1.0	1.0
305	B2	free	XDAWNCov+TS+LDA	0.2	0.6206060606060606	0.0	0.0	0.0	0.0	0.0	0.0	0.0	0.0	0.0	1.0
306	B4	overt	XDAWNCov+TS+LDA	0.4	0.7696969696969698	1.0	0.0	1.0	1.0	1.0	1.0	1.0	1.0	1.0	1.0
307	B4	overt	XDAWNCov+TS+LDA	0.5	0.7307692307692307	1.0	1.0	1.0	1.0	1.0	1.0	1.0	1.0	1.0	1.0
308	B4	overt	XDAWNCov+TS+LDA	0.6	0.8372395833333334	0.0	0.0	1.0	1.0	1.0	1.0	1.0	1.0	1.0	1.0
309	B4	overt	XDAWNCov+TS+LDA	0.5	0.7159090909090909	1.0	1.0	0.0	0.0	0.0	0.0	1.0	1.0	1.0	1.0
310	B4	overt	XDAWNCov+TS+LDA	0.3	0.6693121693121693	0.0	1.0	1.0	1.0	1.0	1.0	1.0	1.0	1.0	1.0
311	B4	overt	XDAWNCov+TS+LDA	0.8	0.8797653958944281	1.0	1.0	1.0	1.0	1.0	1.0	1.0	1.0	1.0	1.0
312	B4	covert	XDAWNCov+TS+LDA	0.1	0.5273809523809524	0.0	0.0	0.0	1.0	0.0	0.0	0.0	0.0	0.0	0.0
313	B4	covert	XDAWNCov+TS+LDA	0.1	0.4276018099547511	0.0	0.0	0.0	0.0	0.0	0.0	0.0	0.0	0.0	0.0
314	B4	covert	XDAWNCov+TS+LDA	0.1	0.3806818181818182	0.0	0.0	0.0	0.0	0.0	0.0	0.0	0.0	0.0	0.0
315	B4	covert	XDAWNCov+TS+LDA	0.4	0.5640624999999999	0.0	1.0	1.0	1.0	0.0	0.0	0.0	0.0	0.0	0.0
316	B4	covert	XDAWNCov+TS+LDA	0.2	0.5500770416024654	0.0	0.0	1.0	1.0	1.0	0.0	0.0	0.0	0.0	0.0
317	B4	covert	XDAWNCov+TS+LDA	0.2	0.4406779661016949	0.0	0.0	0.0	0.0	0.0	0.0	0.0	0.0	0.0	0.0
318	B4	free	XDAWNCov+TS+LDA	0.7	0.855621301775148	0.0	1.0	1.0	1.0	1.0	1.0	1.0	1.0	1.0	1.0
319	B4	free	XDAWNCov+TS+LDA	0.4	0.8305785123966942	0.0	0.0	0.0	1.0	1.0	1.0	1.0	1.0	1.0	1.0
320	B4	free	XDAWNCov+TS+LDA	0.7	0.8433566433566433	1.0	1.0	1.0	1.0	1.0	1.0	1.0	1.0	1.0	1.0
321	B4	free	XDAWNCov+TS+LDA	0.6	0.8200992555831266	0.0	1.0	1.0	1.0	1.0	1.0	1.0	1.0	1.0	1.0
322	B4	free	XDAWNCov+TS+LDA	0.7	0.8483606557377049	1.0	1.0	1.0	1.0	1.0	1.0	1.0	1.0	1.0	1.0
323	B4	free	XDAWNCov+TS+LDA	0.4	0.78	1.0	1.0	1.0	1.0	1.0	1.0	1.0	1.0	1.0	1.0
324	C2	overt	XDAWNCov+TS+LDA	0.2	0.6716417910447761	0.0	0.0	1.0	1.0	1.0	1.0	1.0	1.0	1.0	1.0
325	C2	overt	XDAWNCov+TS+LDA	0.6	0.78099173553719	1.0	1.0	1.0	1.0	1.0	1.0	1.0	1.0	1.0	1.0
326	C2	overt	XDAWNCov+TS+LDA	0.3	0.7226190476190476	0.0	0.0	1.0	1.0	1.0	1.0	0.0	1.0	1.0	1.0
327	C2	overt	XDAWNCov+TS+LDA	0.6	0.7835497835497836	1.0	1.0	1.0	1.0	1.0	1.0	1.0	1.0	1.0	1.0
328	C2	overt	XDAWNCov+TS+LDA	0.4	0.7459016393442623	0.0	0.0	1.0	1.0	1.0	1.0	1.0	1.0	1.0	1.0
329	C2	overt	XDAWNCov+TS+LDA	0.5	0.8218181818181819	0.0	1.0	1.0	1.0	1.0	1.0	1.0	1.0	1.0	1.0
330	C2	covert	XDAWNCov+TS+LDA	0.2	0.5483870967741935	0.0	0.0	0.0	0.0	0.0	0.0	0.0	0.0	0.0	1.0
331	C2	covert	XDAWNCov+TS+LDA	0.0	0.3863636363636363	0.0	0.0	0.0	0.0	0.0	0.0	0.0	0.0	0.0	0.0
332	C2	covert	XDAWNCov+TS+LDA	0.2	0.526080476900149	1.0	0.0	0.0	0.0	0.0	0.0	0.0	0.0	0.0	0.0
333	C2	covert	XDAWNCov+TS+LDA	0.5	0.6435483870967742	1.0	1.0	1.0	1.0	0.0	1.0	0.0	1.0	1.0	1.0
334	C2	covert	XDAWNCov+TS+LDA	0.1	0.4893939393939394	0.0	0.0	0.0	0.0	1.0	1.0	1.0	1.0	0.0	0.0
335	C2	covert	XDAWNCov+TS+LDA	0.1	0.5053571428571428	0.0	1.0	0.0	0.0	0.0	0.0	0.0	0.0	0.0	0.0
336	C2	free	XDAWNCov+TS+LDA	0.4	0.7727272727272727	0.0	0.0	0.0	0.0	0.0	1.0	1.0	1.0	1.0	1.0
337	C2	free	XDAWNCov+TS+LDA	0.2	0.5948660714285714	1.0	1.0	1.0	0.0	0.0	0.0	0.0	0.0	0.0	0.0
338	C2	free	XDAWNCov+TS+LDA	0.5	0.6568306010928963	1.0	1.0	1.0	1.0	1.0	1.0	1.0	1.0	1.0	1.0
339	C2	free	XDAWNCov+TS+LDA	0.4	0.6419270833333333	0.0	0.0	0.0	0.0	0.0	0.0	0.0	0.0	0.0	1.0
340	C2	free	XDAWNCov+TS+LDA	0.4	0.6931818181818181	1.0	1.0	0.0	0.0	0.0	0.0	1.0	1.0	1.0	1.0
341	C2	free	XDAWNCov+TS+LDA	0.2	0.6453055141579731	0.0	0.0	0.0	0.0	0.0	0.0	1.0	1.0	1.0	1.0
342	C3	overt	XDAWNCov+TS+LDA	0.3	0.6305970149253731	1.0	1.0	1.0	1.0	1.0	1.0	1.0	1.0	1.0	1.0
343	C3	overt	XDAWNCov+TS+LDA	0.3	0.598941798941799	0.0	0.0	0.0	0.0	0.0	0.0	0.0	0.0	0.0	0.0
344	C3	overt	XDAWNCov+TS+LDA	0.4	0.6587412587412588	0.0	1.0	0.0	0.0	0.0	1.0	1.0	1.0	1.0	1.0
345	C3	overt	XDAWNCov+TS+LDA	0.3	0.6685314685314685	0.0	0.0	0.0	0.0	0.0	0.0	1.0	1.0	0.0	1.0
346	C3	overt	XDAWNCov+TS+LDA	0.1	0.6548295454545454	0.0	0.0	0.0	0.0	0.0	0.0	0.0	0.0	0.0	1.0
347	C3	overt	XDAWNCov+TS+LDA	0.2	0.6671802773497688	0.0	0.0	1.0	1.0	1.0	1.0	1.0	1.0	1.0	1.0
348	C3	covert	XDAWNCov+TS+LDA	0.2	0.5426267281105991	0.0	0.0	0.0	0.0	0.0	0.0	0.0	0.0	0.0	0.0
349	C3	covert	XDAWNCov+TS+LDA	0.1	0.4857142857142857	1.0	0.0	0.0	0.0	0.0	0.0	0.0	0.0	0.0	0.0
350	C3	covert	XDAWNCov+TS+LDA	0.0	0.4396825396825397	0.0	0.0	0.0	0.0	0.0	0.0	0.0	0.0	0.0	0.0
351	C3	covert	XDAWNCov+TS+LDA	0.2	0.4555555555555556	0.0	0.0	0.0	0.0	0.0	0.0	0.0	0.0	0.0	0.0
352	C3	covert	XDAWNCov+TS+LDA	0.1	0.4470938897168405	0.0	0.0	0.0	0.0	0.0	0.0	0.0	0.0	0.0	0.0
353	C3	covert	XDAWNCov+TS+LDA	0.0	0.5406698564593302	0.0	0.0	0.0	0.0	0.0	0.0	0.0	1.0	1.0	1.0
354	C3	free	XDAWNCov+TS+LDA	0.1	0.5015384615384615	0.0	0.0	0.0	0.0	0.0	0.0	0.0	0.0	0.0	0.0
355	C3	free	XDAWNCov+TS+LDA	0.5	0.5744949494949495	1.0	1.0	1.0	1.0	1.0	1.0	1.0	1.0	1.0	1.0
356	C3	free	XDAWNCov+TS+LDA	0.0	0.3775510204081633	0.0	0.0	0.0	0.0	0.0	0.0	0.0	0.0	0.0	0.0
357	C3	free	XDAWNCov+TS+LDA	0.2	0.7096018735362998	1.0	1.0	1.0	1.0	1.0	1.0	1.0	1.0	1.0	1.0
358	C3	free	XDAWNCov+TS+LDA	0.2	0.4589308996088658	0.0	0.0	0.0	0.0	0.0	0.0	0.0	0.0	0.0	0.0
359	C3	free	XDAWNCov+TS+LDA	0.3	0.7112903225806452	0.0	1.0	1.0	1.0	1.0	1.0	1.0	1.0	1.0	1.0
360	C4	overt	XDAWNCov+TS+LDA	0.2	0.5173160173160174	1.0	1.0	1.0	0.0	0.0	0.0	1.0	0.0	1.0	0.0
361	C4	overt	XDAWNCov+TS+LDA	0.0	0.4652173913043478	0.0	0.0	0.0	0.0	0.0	0.0	0.0	0.0	0.0	0.0
362	C4	overt	XDAWNCov+TS+LDA	0.2	0.5997732426303855	0.0	1.0	0.0	0.0	0.0	0.0	0.0	0.0	0.0	0.0
363	C4	overt	XDAWNCov+TS+LDA	0.2	0.71875	0.0	1.0	1.0	1.0	1.0	1.0	1.0	1.0	1.0	1.0
364	C4	overt	XDAWNCov+TS+LDA	0.3	0.7328125	1.0	1.0	1.0	1.0	1.0	1.0	1.0	1.0	1.0	1.0
365	C4	overt	XDAWNCov+TS+LDA	0.4	0.785	1.0	1.0	1.0	1.0	1.0	1.0	1.0	1.0	1.0	1.0
366	C4	covert	XDAWNCov+TS+LDA	0.5	0.6357487922705314	1.0	1.0	0.0	0.0	0.0	1.0	1.0	1.0	1.0	1.0
367	C4	covert	XDAWNCov+TS+LDA	0.3	0.6707070707070707	0.0	1.0	1.0	1.0	1.0	1.0	1.0	1.0	1.0	1.0
368	C4	covert	XDAWNCov+TS+LDA	0.1	0.5092165898617511	0.0	1.0	1.0	0.0	0.0	0.0	0.0	0.0	0.0	0.0
369	C4	covert	XDAWNCov+TS+LDA	0.2	0.3948087431693988	0.0	0.0	0.0	0.0	0.0	0.0	0.0	0.0	0.0	0.0
370	C4	covert	XDAWNCov+TS+LDA	0.2	0.4967405475880052	0.0	0.0	0.0	0.0	0.0	0.0	0.0	0.0	0.0	0.0
371	C4	covert	XDAWNCov+TS+LDA	0.2	0.5212121212121212	0.0	0.0	0.0	1.0	1.0	1.0	1.0	1.0	1.0	0.0
372	C4	free	XDAWNCov+TS+LDA	0.3	0.6678403755868545	0.0	0.0	0.0	0.0	0.0	0.0	0.0	0.0	0.0	1.0
373	C4	free	XDAWNCov+TS+LDA	0.3	0.5395833333333333	0.0	1.0	0.0	0.0	0.0	0.0	1.0	1.0	1.0	1.0
374	C4	free	XDAWNCov+TS+LDA	0.1	0.4462365591397849	0.0	0.0	0.0	0.0	0.0	0.0	0.0	0.0	0.0	0.0
375	C4	free	XDAWNCov+TS+LDA	0.3	0.5628415300546448	0.0	0.0	0.0	0.0	0.0	0.0	1.0	1.0	1.0	1.0
376	C4	free	XDAWNCov+TS+LDA	0.3	0.6393442622950819	0.0	0.0	0.0	1.0	0.0	1.0	0.0	0.0	0.0	0.0
377	C4	free	XDAWNCov+TS+LDA	0.3	0.5762237762237763	0.0	0.0	0.0	0.0	0.0	0.0	0.0	0.0	0.0	0.0
