# Supplementary material for: Visual ERP-based brain–computer interface use with severe physical, speech and eye movement impairments: case studies
Source: J Neuroeng Rehabil. 2025 Dec 21;23:37. doi: 10.1186/s12984-025-01836-0 (PMC12837114; doi:10.1186/s12984-025-01836-0)
Supplement: Supplementary file 3 — Additional file 3.. Cross-condition decoding performance per participant. Description: Full table of cross-validated, cross-condition decoding target selection accuracies per participant and decoder. [file 12984_2025_1836_MOESM3_ESM.csv]

	subject	cond_train	cond_test	pipeline	test_single_trial_accuracy
0	PA1	free	free	tLDA	0.2
1	PA1	free	overt	tLDA	0.4
2	PA1	free	covert	tLDA	0.2
3	PA1	overt	free	tLDA	0.4
4	PA1	overt	overt	tLDA	0.1
5	PA1	overt	covert	tLDA	0.2
6	PA1	covert	free	tLDA	0.2
7	PA1	covert	overt	tLDA	0.1
8	PA1	covert	covert	tLDA	0.3
9	PA1	free	free	tLDA	0.4
10	PA1	free	overt	tLDA	0.5
11	PA1	free	covert	tLDA	0.2
12	PA1	overt	free	tLDA	0.3
13	PA1	overt	overt	tLDA	0.3
14	PA1	overt	covert	tLDA	0.1
15	PA1	covert	free	tLDA	0.1
16	PA1	covert	overt	tLDA	0.4
17	PA1	covert	covert	tLDA	0.4
18	PA1	free	free	tLDA	0.4
19	PA1	free	overt	tLDA	0.2
20	PA1	free	covert	tLDA	0.2
21	PA1	overt	free	tLDA	0.4
22	PA1	overt	overt	tLDA	0.3
23	PA1	overt	covert	tLDA	0.3
24	PA1	covert	free	tLDA	0.3
25	PA1	covert	overt	tLDA	0.4
26	PA1	covert	covert	tLDA	0.2
27	PA1	free	free	tLDA	0.3
28	PA1	free	overt	tLDA	0.3
29	PA1	free	covert	tLDA	0.4
30	PA1	overt	free	tLDA	0.2
31	PA1	overt	overt	tLDA	0.5
32	PA1	overt	covert	tLDA	0.2
33	PA1	covert	free	tLDA	0.3
34	PA1	covert	overt	tLDA	0.1
35	PA1	covert	covert	tLDA	0.2
36	PA1	free	free	tLDA	0.6
37	PA1	free	overt	tLDA	0.4
38	PA1	free	covert	tLDA	0.3
39	PA1	overt	free	tLDA	0.3
40	PA1	overt	overt	tLDA	0.4
41	PA1	overt	covert	tLDA	0.2
42	PA1	covert	free	tLDA	0.1
43	PA1	covert	overt	tLDA	0.2
44	PA1	covert	covert	tLDA	0.1
45	PA1	free	free	tLDA	0.5
46	PA1	free	overt	tLDA	0.3
47	PA1	free	covert	tLDA	0.1
48	PA1	overt	free	tLDA	0.6
49	PA1	overt	overt	tLDA	0.4
50	PA1	overt	covert	tLDA	0.3
51	PA1	covert	free	tLDA	0.1
52	PA1	covert	overt	tLDA	0.2
53	PA1	covert	covert	tLDA	0.2
54	PB1	free	free	tLDA	0.8
55	PB1	free	overt	tLDA	0.8
56	PB1	free	covert	tLDA	0.5
57	PB1	overt	free	tLDA	0.6
58	PB1	overt	overt	tLDA	0.9
59	PB1	overt	covert	tLDA	0.5
60	PB1	covert	free	tLDA	0.5
61	PB1	covert	overt	tLDA	0.6
62	PB1	covert	covert	tLDA	0.2
63	PB1	free	free	tLDA	0.8
64	PB1	free	overt	tLDA	0.8
65	PB1	free	covert	tLDA	0.6
66	PB1	overt	free	tLDA	0.9
67	PB1	overt	overt	tLDA	0.7
68	PB1	overt	covert	tLDA	0.6
69	PB1	covert	free	tLDA	0.8
70	PB1	covert	overt	tLDA	0.7
71	PB1	covert	covert	tLDA	0.6
72	PB1	free	free	tLDA	0.9
73	PB1	free	overt	tLDA	0.9
74	PB1	free	covert	tLDA	0.7
75	PB1	overt	free	tLDA	0.7
76	PB1	overt	overt	tLDA	1.0
77	PB1	overt	covert	tLDA	0.6
78	PB1	covert	free	tLDA	0.6
79	PB1	covert	overt	tLDA	0.7
80	PB1	covert	covert	tLDA	0.6
81	PB1	free	free	tLDA	0.7
82	PB1	free	overt	tLDA	0.7
83	PB1	free	covert	tLDA	0.3
84	PB1	overt	free	tLDA	0.7
85	PB1	overt	overt	tLDA	0.7
86	PB1	overt	covert	tLDA	0.4
87	PB1	covert	free	tLDA	0.4
88	PB1	covert	overt	tLDA	0.7
89	PB1	covert	covert	tLDA	0.1
90	PB1	free	free	tLDA	0.9
91	PB1	free	overt	tLDA	0.9
92	PB1	free	covert	tLDA	0.4
93	PB1	overt	free	tLDA	0.9
94	PB1	overt	overt	tLDA	0.9
95	PB1	overt	covert	tLDA	0.5
96	PB1	covert	free	tLDA	0.6
97	PB1	covert	overt	tLDA	0.4
98	PB1	covert	covert	tLDA	0.2
99	PB1	free	free	tLDA	0.8
100	PB1	free	overt	tLDA	1.0
101	PB1	free	covert	tLDA	0.7
102	PB1	overt	free	tLDA	0.8
103	PB1	overt	overt	tLDA	1.0
104	PB1	overt	covert	tLDA	0.3
105	PB1	covert	free	tLDA	0.4
106	PB1	covert	overt	tLDA	0.9
107	PB1	covert	covert	tLDA	0.3
108	PB2	free	free	tLDA	0.5
109	PB2	free	overt	tLDA	0.5
110	PB2	free	covert	tLDA	0.2
111	PB2	overt	free	tLDA	0.4
112	PB2	overt	overt	tLDA	0.7
113	PB2	overt	covert	tLDA	0.3
114	PB2	covert	free	tLDA	0.5
115	PB2	covert	overt	tLDA	0.5
116	PB2	covert	covert	tLDA	0.6
117	PB2	free	free	tLDA	0.6
118	PB2	free	overt	tLDA	0.9
119	PB2	free	covert	tLDA	0.2
120	PB2	overt	free	tLDA	0.4
121	PB2	overt	overt	tLDA	0.9
122	PB2	overt	covert	tLDA	0.4
123	PB2	covert	free	tLDA	0.1
124	PB2	covert	overt	tLDA	0.4
125	PB2	covert	covert	tLDA	0.2
126	PB2	free	free	tLDA	0.3
127	PB2	free	overt	tLDA	0.6
128	PB2	free	covert	tLDA	0.2
129	PB2	overt	free	tLDA	0.5
130	PB2	overt	overt	tLDA	0.7
131	PB2	overt	covert	tLDA	0.1
132	PB2	covert	free	tLDA	0.4
133	PB2	covert	overt	tLDA	0.1
134	PB2	covert	covert	tLDA	0.1
135	PB2	free	free	tLDA	0.6
136	PB2	free	overt	tLDA	0.7
137	PB2	free	covert	tLDA	0.4
138	PB2	overt	free	tLDA	0.8
139	PB2	overt	overt	tLDA	0.6
140	PB2	overt	covert	tLDA	0.4
141	PB2	covert	free	tLDA	0.3
142	PB2	covert	overt	tLDA	0.5
143	PB2	covert	covert	tLDA	0.3
144	PB2	free	free	tLDA	0.8
145	PB2	free	overt	tLDA	0.5
146	PB2	free	covert	tLDA	0.5
147	PB2	overt	free	tLDA	0.8
148	PB2	overt	overt	tLDA	0.7
149	PB2	overt	covert	tLDA	0.4
150	PB2	covert	free	tLDA	0.4
151	PB2	covert	overt	tLDA	0.5
152	PB2	covert	covert	tLDA	0.4
153	PB2	free	free	tLDA	0.5
154	PB2	free	overt	tLDA	0.5
155	PB2	free	covert	tLDA	0.4
156	PB2	overt	free	tLDA	0.5
157	PB2	overt	overt	tLDA	0.4
158	PB2	overt	covert	tLDA	0.4
159	PB2	covert	free	tLDA	0.2
160	PB2	covert	overt	tLDA	0.2
161	PB2	covert	covert	tLDA	0.2
162	PB4	free	free	tLDA	0.6
163	PB4	free	overt	tLDA	1.0
164	PB4	free	covert	tLDA	0.2
165	PB4	overt	free	tLDA	0.7
166	PB4	overt	overt	tLDA	0.8
167	PB4	overt	covert	tLDA	0.2
168	PB4	covert	free	tLDA	0.1
169	PB4	covert	overt	tLDA	0.1
170	PB4	covert	covert	tLDA	0.2
171	PB4	free	free	tLDA	0.6
172	PB4	free	overt	tLDA	0.5
173	PB4	free	covert	tLDA	0.1
174	PB4	overt	free	tLDA	0.6
175	PB4	overt	overt	tLDA	0.3
176	PB4	overt	covert	tLDA	0.1
177	PB4	covert	free	tLDA	0.5
178	PB4	covert	overt	tLDA	0.4
179	PB4	covert	covert	tLDA	0.3
180	PB4	free	free	tLDA	0.4
181	PB4	free	overt	tLDA	0.3
182	PB4	free	covert	tLDA	0.1
183	PB4	overt	free	tLDA	0.5
184	PB4	overt	overt	tLDA	0.5
185	PB4	overt	covert	tLDA	0.2
186	PB4	covert	free	tLDA	0.4
187	PB4	covert	overt	tLDA	0.1
188	PB4	covert	covert	tLDA	0.1
189	PB4	free	free	tLDA	0.3
190	PB4	free	overt	tLDA	0.4
191	PB4	free	covert	tLDA	0.2
192	PB4	overt	free	tLDA	0.3
193	PB4	overt	overt	tLDA	0.3
194	PB4	overt	covert	tLDA	0.3
195	PB4	covert	free	tLDA	0.3
196	PB4	covert	overt	tLDA	0.1
197	PB4	covert	covert	tLDA	0.2
198	PB4	free	free	tLDA	0.8
199	PB4	free	overt	tLDA	0.9
200	PB4	free	covert	tLDA	0.2
201	PB4	overt	free	tLDA	0.5
202	PB4	overt	overt	tLDA	0.9
203	PB4	overt	covert	tLDA	0.2
204	PB4	covert	free	tLDA	0.4
205	PB4	covert	overt	tLDA	0.1
206	PB4	covert	covert	tLDA	0.1
207	PB4	free	free	tLDA	0.7
208	PB4	free	overt	tLDA	0.4
209	PB4	free	covert	tLDA	0.2
210	PB4	overt	free	tLDA	0.6
211	PB4	overt	overt	tLDA	0.6
212	PB4	overt	covert	tLDA	0.2
213	PB4	covert	free	tLDA	0.0
214	PB4	covert	overt	tLDA	0.1
215	PB4	covert	covert	tLDA	0.0
216	PC2	free	free	tLDA	0.4
217	PC2	free	overt	tLDA	0.3
218	PC2	free	covert	tLDA	0.2
219	PC2	overt	free	tLDA	0.4
220	PC2	overt	overt	tLDA	0.5
221	PC2	overt	covert	tLDA	0.1
222	PC2	covert	free	tLDA	0.4
223	PC2	covert	overt	tLDA	0.1
224	PC2	covert	covert	tLDA	0.1
225	PC2	free	free	tLDA	0.2
226	PC2	free	overt	tLDA	0.5
227	PC2	free	covert	tLDA	0.2
228	PC2	overt	free	tLDA	0.6
229	PC2	overt	overt	tLDA	0.5
230	PC2	overt	covert	tLDA	0.3
231	PC2	covert	free	tLDA	0.5
232	PC2	covert	overt	tLDA	0.2
233	PC2	covert	covert	tLDA	0.3
234	PC2	free	free	tLDA	0.3
235	PC2	free	overt	tLDA	0.3
236	PC2	free	covert	tLDA	0.2
237	PC2	overt	free	tLDA	0.2
238	PC2	overt	overt	tLDA	0.4
239	PC2	overt	covert	tLDA	0.3
240	PC2	covert	free	tLDA	0.1
241	PC2	covert	overt	tLDA	0.7
242	PC2	covert	covert	tLDA	0.0
243	PC2	free	free	tLDA	0.4
244	PC2	free	overt	tLDA	0.6
245	PC2	free	covert	tLDA	0.4
246	PC2	overt	free	tLDA	0.3
247	PC2	overt	overt	tLDA	0.4
248	PC2	overt	covert	tLDA	0.2
249	PC2	covert	free	tLDA	0.2
250	PC2	covert	overt	tLDA	0.5
251	PC2	covert	covert	tLDA	0.3
252	PC2	free	free	tLDA	0.3
253	PC2	free	overt	tLDA	0.2
254	PC2	free	covert	tLDA	0.5
255	PC2	overt	free	tLDA	0.3
256	PC2	overt	overt	tLDA	0.4
257	PC2	overt	covert	tLDA	0.5
258	PC2	covert	free	tLDA	0.2
259	PC2	covert	overt	tLDA	0.0
260	PC2	covert	covert	tLDA	0.4
261	PC2	free	free	tLDA	0.3
262	PC2	free	overt	tLDA	0.2
263	PC2	free	covert	tLDA	0.4
264	PC2	overt	free	tLDA	0.4
265	PC2	overt	overt	tLDA	0.7
266	PC2	overt	covert	tLDA	0.4
267	PC2	covert	free	tLDA	0.3
268	PC2	covert	overt	tLDA	0.5
269	PC2	covert	covert	tLDA	0.2
270	PC3	free	free	tLDA	0.2
271	PC3	free	overt	tLDA	0.2
272	PC3	free	covert	tLDA	0.4
273	PC3	overt	free	tLDA	0.4
274	PC3	overt	overt	tLDA	0.3
275	PC3	overt	covert	tLDA	0.3
276	PC3	covert	free	tLDA	0.0
277	PC3	covert	overt	tLDA	0.2
278	PC3	covert	covert	tLDA	0.2
279	PC3	free	free	tLDA	0.1
280	PC3	free	overt	tLDA	0.5
281	PC3	free	covert	tLDA	0.3
282	PC3	overt	free	tLDA	0.2
283	PC3	overt	overt	tLDA	0.4
284	PC3	overt	covert	tLDA	0.0
285	PC3	covert	free	tLDA	0.2
286	PC3	covert	overt	tLDA	0.1
287	PC3	covert	covert	tLDA	0.0
288	PC3	free	free	tLDA	0.3
289	PC3	free	overt	tLDA	0.2
290	PC3	free	covert	tLDA	0.2
291	PC3	overt	free	tLDA	0.1
292	PC3	overt	overt	tLDA	0.2
293	PC3	overt	covert	tLDA	0.2
294	PC3	covert	free	tLDA	0.2
295	PC3	covert	overt	tLDA	0.3
296	PC3	covert	covert	tLDA	0.2
297	PC3	free	free	tLDA	0.2
298	PC3	free	overt	tLDA	0.6
299	PC3	free	covert	tLDA	0.3
300	PC3	overt	free	tLDA	0.3
301	PC3	overt	overt	tLDA	0.2
302	PC3	overt	covert	tLDA	0.1
303	PC3	covert	free	tLDA	0.2
304	PC3	covert	overt	tLDA	0.1
305	PC3	covert	covert	tLDA	0.3
306	PC3	free	free	tLDA	0.2
307	PC3	free	overt	tLDA	0.4
308	PC3	free	covert	tLDA	0.1
309	PC3	overt	free	tLDA	0.3
310	PC3	overt	overt	tLDA	0.4
311	PC3	overt	covert	tLDA	0.3
312	PC3	covert	free	tLDA	0.2
313	PC3	covert	overt	tLDA	0.2
314	PC3	covert	covert	tLDA	0.1
315	PC3	free	free	tLDA	0.3
316	PC3	free	overt	tLDA	0.0
317	PC3	free	covert	tLDA	0.2
318	PC3	overt	free	tLDA	0.4
319	PC3	overt	overt	tLDA	0.2
320	PC3	overt	covert	tLDA	0.3
321	PC3	covert	free	tLDA	0.3
322	PC3	covert	overt	tLDA	0.1
323	PC3	covert	covert	tLDA	0.1
324	PC4	free	free	tLDA	0.2
325	PC4	free	overt	tLDA	0.1
326	PC4	free	covert	tLDA	0.2
327	PC4	overt	free	tLDA	0.0
328	PC4	overt	overt	tLDA	0.5
329	PC4	overt	covert	tLDA	0.1
330	PC4	covert	free	tLDA	0.2
331	PC4	covert	overt	tLDA	0.1
332	PC4	covert	covert	tLDA	0.4
333	PC4	free	free	tLDA	0.2
334	PC4	free	overt	tLDA	0.1
335	PC4	free	covert	tLDA	0.1
336	PC4	overt	free	tLDA	0.5
337	PC4	overt	overt	tLDA	0.3
338	PC4	overt	covert	tLDA	0.3
339	PC4	covert	free	tLDA	0.3
340	PC4	covert	overt	tLDA	0.1
341	PC4	covert	covert	tLDA	0.5
342	PC4	free	free	tLDA	0.2
343	PC4	free	overt	tLDA	0.1
344	PC4	free	covert	tLDA	0.2
345	PC4	overt	free	tLDA	0.2
346	PC4	overt	overt	tLDA	0.2
347	PC4	overt	covert	tLDA	0.2
348	PC4	covert	free	tLDA	0.3
349	PC4	covert	overt	tLDA	0.3
350	PC4	covert	covert	tLDA	0.2
351	PC4	free	free	tLDA	0.2
352	PC4	free	overt	tLDA	0.0
353	PC4	free	covert	tLDA	0.3
354	PC4	overt	free	tLDA	0.0
355	PC4	overt	overt	tLDA	0.2
356	PC4	overt	covert	tLDA	0.4
357	PC4	covert	free	tLDA	0.0
358	PC4	covert	overt	tLDA	0.3
359	PC4	covert	covert	tLDA	0.4
360	PC4	free	free	tLDA	0.0
361	PC4	free	overt	tLDA	0.3
362	PC4	free	covert	tLDA	0.2
363	PC4	overt	free	tLDA	0.1
364	PC4	overt	overt	tLDA	0.4
365	PC4	overt	covert	tLDA	0.1
366	PC4	covert	free	tLDA	0.0
367	PC4	covert	overt	tLDA	0.4
368	PC4	covert	covert	tLDA	0.3
369	PC4	free	free	tLDA	0.1
370	PC4	free	overt	tLDA	0.3
371	PC4	free	covert	tLDA	0.1
372	PC4	overt	free	tLDA	0.1
373	PC4	overt	overt	tLDA	0.1
374	PC4	overt	covert	tLDA	0.4
375	PC4	covert	free	tLDA	0.2
376	PC4	covert	overt	tLDA	0.4
377	PC4	covert	covert	tLDA	0.1
